# Supplementary material for: OsPUP1 Modulates Cytokinin Distribution and Antioxidant Defense to Regulate Heat Stress Tolerance in Rice
Source: Antioxidants (Basel). 2026 Jun 26;15(7):799. doi: 10.3390/antiox15070799 (PMC13404339; doi:10.3390/antiox15070799)
Supplement: Supplementary file 1 [file antioxidants-15-00799-s001.zip]

Archive with 1 entries (1 files):
- antioxidants-4339983-supplementary.pdf
